# Supplementary material for: Tissue-level alveolar epithelium model for recapitulating SARS-CoV-2 infection and cellular plasticity
Source: Commun Biol. 2022 Jan 19;5:70. doi: 10.1038/s42003-022-03026-3 (PMC8770515; doi:10.1038/s42003-022-03026-3)
Supplement: Supplementary file 3 — Supplementary Data 1 [file 42003_2022_3026_MOESM3_ESM.xlsx]

## Sheet: Fig 1d
	EpCAM+ cells (%)
	Control			SMC
Day 1	90.82	85	89.75	94.52	87.43	93.13
Day 5	51.63	58.54	66.79	82	93.2	93.72

## Sheet: Fig 1e
	Vimentin+ cells (%)
	Control			SMC
Day 1	17.68	8.94	32.17	11.08	8.29	31.13
Day 5	76.98	75.06	60.28	51.78	35.58	27.65

## Sheet: Fig 1g
	Relative cell density (%)
Control	100	100	100
SMC	189.62	190.31	129.95
- JAG-1	146.83	160.39	150.35
- hNoggin	100.68	104.31	105.65
- SB431542	103.03	118.1	115.8
- hFGF-10	145.72	150.28	107.1
- hFGF-7	154.09	165.81	144.65
- CHIR99021	137.79	148.39	112.96

## Sheet: Fig 1h
	EpCAM+ cells (%)
Control	66.36	72.12	55.87
SMC	87.81	87.62	87.37
- JAG-1	89.3	85.75	87.73
- hNoggin	64.52	49.29	77.89
- SB431542	75.77	74.08	64.8
- hFGF-10	87.17	84.57	83.39
- hFGF-7	87.77	85.35	83.79
- CHIR99021	85.15	80.19	86.89

## Sheet: Fig 1i
	Vimentin+ cells (%)
Control	51.09	56.09	74.53
SMC	16.29	12.16	33.17
- JAG-1	21.36	17.98	42.62
- hNoggin	13.27	16.15	30.88
- SB431542	53.68	47.02	77.1
- hFGF-10	12.57	13.27	36.51
- hFGF-7	12.94	14.71	45.24
- CHIR99021	19.27	17.58	33.86

## Sheet: Fig 2d
	EpCAM+ cells (%)
Passage 1	88.77	92.82	88.04
Passage 2	89.51	91.11	92.55
Passage 3	87.9	83.97	92.05

## Sheet: Fig 2e
	Relative fold change
	Passage 1			Passage 2			Passage 3
Vimetin	1	1	1	0.999559	3.15187	2.21472	1.28297	3.66315	1.66856
EpCAM	1	1	1	0.427902	1.11578	1.2641	0.433253	1.65161	1.14304
SOX9	1	1	1	2.13563	1.7367	3.63964	2.33452	2.65414	3.1357
PDPN	1	1	1	1.08916	0.687015	5.54559	2.59661	1.04935	6.48349
HOPX	1	1	1	1.08622	1.39373	6.48349	1.1148	1.8191	0.353143
SFTPB	1	1	1	4.29837	6.38477	3.20281	9.06451	18.3046	3.57721
SFTPC	1	1	1	0.173744	0.545089	0.394849	0.085055	0.501406	0.841388

## Sheet: Fig 3e
	Cell density (1,000 cells/mm2)
Sub D0	1171.52	994.916	1590.69
Sub D7	2353.71	2845.92	4107.02
Sub D14	3495.05	3176	4016.13
Sub D21	3788.47	4019.2	2578.62

## Sheet: Fig 3f
	AT2 cells (cells/mm2)
Sub D0	49.9659	78.085	24.4671
Sub D7	259.844	269.337	359.219
Sub D14	411.561	439.296	311.401
Sub D21	169.255	166.78	205.752

## Sheet: Fig 3j
	AT2 cells (cells/mm2)
ALI D0 (Pre-cultured Sub D14)	315.697	391.933	387.577
ALI D7 (Pre-cultured Sub D14)	235.255	282.325	223.612
ALI D14 (Pre-cultured Sub D14)	229.433	169.696	312.75

[truncated: 4 more sheets: Fig 3k, Fig 4f, Fig 4h, Fig 5d]
